# Supplementary material for: Cinnamomum cassia and Syzygium aromaticum Essential Oils Reduce the Colonization of Salmonella Typhimurium in an In Vivo Infection Model Using Caenorhabditis elegans
Source: Molecules. 2021 Sep 15;26(18):5598. doi: 10.3390/molecules26185598 (PMC8467367; doi:10.3390/molecules26185598)
Supplement: Supplementary file 1 [file molecules-26-05598-s001.zip]

Archive with 1 entries (1 files):
- molecules-1363447-supplementary.pdf
